# Supplementary material for: Estimating mortality of small passerine birds colliding with wind turbines
Source: Sci Rep. 2023 Dec 4;13:21365. doi: 10.1038/s41598-023-46909-z (PMC10695956; doi:10.1038/s41598-023-46909-z)
Supplement: Supplementary file 1 — Supplementary Information 1. [file 41598_2023_46909_MOESM1_ESM.csv]

Turbine	Week	Date	Start_time	Stop_time	Pickup	Searchnr	Search_extent	Search_party	Dog	Wind_direction	Wind_speed	Precipitation	Temperature	Snow_cover	Search_cond	Finds	Notes
47	11	15.03.2021	09:46	16:00			2	JBS		NØ		3		2	3
46	11	15.03.2021					2	JBS		NØ		3		2	3
45	11	15.03.2021					2	JBS		NØ		3		2	3
41	11	15.03.2021					2	JBS		NØ		3		2	3
42	11	15.03.2021					2	JBS		NØ		3		2	3
40	11	15.03.2021					2	JBS		NØ		3		2	3
39	11	15.03.2021					2	HB		NØ		3		2	3
38	11	15.03.2021					2	HB		NØ		3		2	3
37	11	15.03.2021					2	HB		NØ		3		2	3
36	11	15.03.2021					2	HB		NØ		3		2	3
35	11	15.03.2021					2	HB		NØ		3		2	3
34	11	15.03.2021					2	HB		NØ		3		2	3
33	11	15.03.2021					2	HB		NØ		3		2	3
32	11	15.03.2021					2	HB		NØ		3		2	3
31	11	15.03.2021					2	HB		NØ		3		2	3
30	11	16.03.2021	08:55	09:20			2	HB	S	N		3		2	3
21	11	16.03.2021	09:30	09:50			2	HB	B	N		3		2	3
20	11	16.03.2021	09:55	10:10			2	HB	S	N		3		2	3
19	11	16.03.2021	10:15	10:35			2	HB	B	NØ		3		2	3
18	11	16.03.2021	10:40	11:40			2	HB	S	NØ		3		2	3
22	11	16.03.2021	11:05	11:25			2	HB	B	NØ		3		2	3
16	11	16.03.2021	12:10	12:30			2	HB	S	NØ		3		2	3		AN: start tid 12:20 -> 12:10
13	11	16.03.2021	12:35	12:50			2	HB	S	N		3		2	3
12	11	16.03.2021	12:52	13:10			2	HB	S	N		3		2	3
11	11	16.03.2021	13:13	13:33			2	HB	S	N		3		2	3
9	11	16.03.2021	13:40	14:01			2	HB	B	NØ		3		2	3
10	11	16.03.2021	14:15	14:40			2	HB	S	NØ		3		2	3
23	11	16.03.2021	15:05	15:25			2	HB	S	NØ		3		2	3
44	11	16.03.2021	09:45	10:15			2	JBS	Z	NØ		3		2	3
43	11	16.03.2021	10:30	10:50			2	JBS	B	NØ		3		2	3
29	11	16.03.2021	12:20	12:46			2	JBS	Z	NØ		3		2	3
26	11	16.03.2021	12:59	13:17			2	JBS	B	NØ		3		2	3
27	11	16.03.2021	13:28	13:50			2	JBS	B	NØ		3		2	3
28	11	16.03.2021	13:58	14:25			2	JBS	Z	NØ		3		2	3
24	11	16.03.2021	15:05	15:20			2	JBS	B	NØ		3		2	3
8	12	21.03.2021	10:20	10:40			2	JBS	Z	NV		0		2	3
5	12	21.03.2021	10:50	11:10			2	JBS	B	NV		0		2	3
4	12	21.03.2021	11:17	11:35			2	JBS	B	NV		0		2	3
3	12	21.03.2021	11:45	12:08			2	JBS	B	N		0		2	3
2	12	21.03.2021	12:27	12:48			2	JBS	Z	N		0		2	3
1	12	21.03.2021	12:59	13:13			2	JBS	Z	N		0		2	3
6	12	21.03.2021	14:10	14:25			2	JBS	Z	-		0		2	3
7	12	21.03.2021	14:30	14:50			2	JBS	B	V		0		2	3
12	12	21.03.2021	15:25	15:40			2	JBS	B	V		3		2	3
13	12	21.03.2021	15:48	16:10			2	JBS	B	V		3		2	3
11	12	21.03.2021	16:20	16:45			2	JBS	B	V		3		2	3
9	12	21.03.2021	16:50	17:15			2	JBS	Z	V		3		2	3
10	12	21.03.2021	17:20	17:40			2	JBS	B	V		3		2	3
42	12	22.03.2021	10:05	10:25			2	HB	S	SV		2		2	1
41	12	22.03.2021	10:30	10:46			2	HB	S	SV		2		2	1
40	12	22.03.2021	10:55	11:11			2	HB	S	SV		2		2	1
39	12	22.03.2021	11:18	11:34			2	HB	B	SV		2		2	1
36	12	22.03.2021	12:28	12:58			2	HB	B	S		2		2	1
35	12	22.03.2021	13:05	13:24			2	HB	S	S		2		2	1
24	12	22.03.2021	13:39	13:45			2	HB	B	S		2		2	1
45	12	22.03.2021	10:05	10:20			2	JBS	M	SV		2		1	1
46	12	22.03.2021	10:35	10:50			2	JBS	M	SV		2		1	1
47	12	22.03.2021	11:15	11:30			2	JBS	M	SV		2		1	1
44	12	22.03.2021	12:00	12:15			2	JBS	Z	SV		2		2	2
43	12	22.03.2021	12:30	12:48			2	JBS	B	SV		2		2	2
29	12	22.03.2021	13:04	13:20			2	JBS	M	SV		2		2	1
26	12	22.03.2021	13:36	13:50			2	JBS	M	SV		2		2	1
27	12	22.03.2021	10:20	10:45			2	RO	TINO	SV		2		2	1
38	12	22.03.2021	11:15	11:35			2	RO	TINO	SV		2		2	1
34	12	22.03.2021	12:50	13:15			2	RO	TINO	SV		2		2	1
33	12	22.03.2021	13:30	13:55			2	RO	TINO	SV		2		2	1
32	12	22.03.2021	14:05	14:30			2	RO	TINO	SV		2		2	1
25	12	23.03.2021	08:40	09:00			2	HB	S	SV		2		2	1
23	12	23.03.2021	09:20	09:37			2	HB	S	SV		2		2	1
22	12	23.03.2021	09:43	10:03			2	HB	S	SV		2		2	1
27	12	23.03.2021	10:07	10:24			2	HB	S	SV		2		2	1		AN: dobbelt søk, RO tok T27 dagen før
28	12	23.03.2021	10:28	10:44			2	HB	S	SV		2		2	1
31	12	23.03.2021	12:05	12:25			2	HB	S	SV		2		2	1
30	12	23.03.2021	12:30	12:49			2	HB	S	SV		2		2	1
21	12	23.03.2021	13:04	13:24			2	HB	S	SV		2		2	1
20	12	23.03.2021	13:27	13:50			2	HB	S	SV		2		2	1
19	12	23.03.2021	13:58	14:20			2	HB	S	SV		2		2	1
18	12	23.03.2021	14:24	14:46			2	HB	S	SV		2		2	1
16	12	23.03.2021	15:02	15:23			2	HB	S	SV		2		2	1
15	12	23.03.2021	15:36	15:55			2	HB	S	SV		2		2	1
14	12	23.03.2021	16:07	16:36			2	HB	S	SV		2		2	1	Svarttrost	AN: Lagt til funnart
14	12	24.03.2021	10:35	10:55	1		2	RO	TINO	SV		2		1	2	Svarttrost	Art bestemt av SM/AB; AN: lagt til henting=1
17	12	24.03.2021	11:25	11:45			2	RO	TINO	SV		2		1	1
4	13	28.03.2021	10:00	10:30			2	JBS	B	S	15-20	3		1	1
3	13	28.03.2021	10:45	11:16			2	JBS	B	S	15-20	3		1	1
5	13	28.03.2021	11:28	11:55			2	JBS	Z	S	15-20	3		1	1
6	13	28.03.2021	08:46	09:05			2	HB	B	S	15-20	3		1	1
7	13	28.03.2021	09:08	09:30			2	HB	B	S	15-20	3		1	1
8	13	28.03.2021	10:00	10:21			2	HB	B	S	15-20	3		1	1	NINA_DUMMY	Måltrost
2	13	28.03.2021	10:45	11:05			2	HB	S	S	15-20	3		1	1
1	13	28.03.2021	12:05	12:36			2	HB	S	S	15-20	3		1	1		10:05 - 11:36 må være 12:05 - 12:36ish? gpx-filen stopper 12:32ish
20	13	29.03.2021	09:23	09:43			2	RO	TINO	SV	15-20	2		1	1
19	13	29.03.2021	09:52	10:16			2	RO	TINO	SV	15-20	2		1	1
18	13	29.03.2021	10:52	11:13			2	RO	TINO	SV	15-20	2		1	1
38	13	29.03.2021	08:53	09:13			2	HB	S	SV	15-20	2		1	1
37	13	29.03.2021	09:20	09:47			2	HB	S	SV	15-20	2		1	1
36	13	29.03.2021	09:56	10:30			2	HB	B	SV	15-20	2		1	1
35	13	29.03.2021	10:40	10:50			2	HB	B	SV	15-20	2		1	1		Utydelig skift på starttid
47	13	29.03.2021	09:20	09:43			2	JBS	M	SV	15-20 +	2		0	1
46	13	29.03.2021	09:48	10:09			2	JBS	M	SV	15-20 +	2		0	1
45	13	29.03.2021	10:27	10:54			2	JBS	M	SV	15-20 +	2		0	1
42	13	29.03.2021	11:05	11:33			2	JBS	Z	SV	15-20 +	2		0	1
41	13	29.03.2021	11:38	11:58			2	JBS	B	SV	15-20 +	2		0	1
34	13	31.03.2021	09:07	09:28			2	RO	TINO	N	10	0	0	1	2
33	13	31.03.2021	09:36	09:51			2	RO	TINO	N	10	0		1	2
32	13	31.03.2021	09:58	10:13			2	RO	TINO	N	10	0		1	2
31	13	31.03.2021	10:23	10:40			2	RO	TINO	N	10	0		1	2
30	13	31.03.2021	11:03	11:23			2	RO	TINO	N	10	0		1	2
29	13	31.03.2021	11:33	11:49			2	RO	TINO	N	10	0		1	2
28	13	31.03.2021	12:02	12:22			2	RO	TINO	N	10	0		1	2
27	13	31.03.2021	12:47	13:03			2	RO	TINO	N	10	0		1	2
26	13	31.03.2021	13:13	13:26			2	RO	TINO	N	10+	0		1	2
25	13	31.03.2021	14:17	14:33			2	RO	TINO	N	10+	0		1	2
24	13	31.03.2021	14:34	14:57			2	RO	TINO	N	10+	0		1	2
23	13	31.03.2021	15:02	15:30			2	RO	TINO	N	10+	0		1	2	Svartbak	2 ind. der et ind hadde to deler
23	13	01.04.2021	10:05	10:21	1		2	RO	TINO	NV	4	0	0,5	1	3		AB: Lagt til denne
6	14	07.04.2021	11:25	11:45			2	JBS	Z	NV	15	3		2	2
7	14	07.04.2021	12:05	12:36			2	JBS	M	NV	15	3,0		2	2
8	14	07.04.2021	13:10	13:44			2	JBS	B	N	15	0		2	2
5	14	07.04.2021	13:55	14:19			2	JBS	M	N	05.okt	0		2	2
1	14	07.04.2021	11:57	12:13			2	RO	TINO	NV	15	3		1	1
2	14	07.04.2021	12:25	12:42			2	RO	TINO	NV	10+	3		1	1
3	14	07.04.2021	13:08	13:27			2	RO	TINO	N	5+	0		1	2
4	14	07.04.2021	13:31	13:35			2	RO	TINO	N	5+	3		1	2
18	15	12.04.2021	10:43	10:55			2	JBS	M	N	10.des	0		2	3
22	15	12.04.2021	11:10	11:21			2	JBS	M	N	10.des	0		2	3
23	15	12.04.2021	11:27	11:43			2	JBS	M	N	10.des	0		2	3
25	15	12.04.2021	11:47	12:00			2	JBS	M	N	10.des	0		2	3
24	15	12.04.2021	12:09	12:23			2	JBS	M	N	10.des	0		2	3
21	15	12.04.2021	13:00	13:15			2	JBS	Z	N	10.des	0		2	3
20	15	12.04.2021	13:18	13:36			2	JBS	Z	N	10.des	0		2	3
19	15	12.04.2021	13:46	14:11			2	JBS	B	N	10.des	0		2	3
6	15	12.04.2021	09:55	10:12			2	RO	TINO	N	10.des	0		2	3
7	15	12.04.2021	10:18	10:38			2	RO	TINO	N	10.des	0		2	3
8	15	12.04.2021	10:50	11:16			2	RO	TINO	N	10.des	0		2	3	Bokfink
9	15	12.04.2021	11:42	11:57			2	RO	TINO	N	10.des	0		2	3
10	15	12.04.2021	13:02	13:22			2	RO	TINO	N	10.des	0		2	3	NINA_DUMMY
11	15	12.04.2021	13:34	13:48			2	RO	TINO	N	10.des	0		2	3		AN: sluttid 13:44 -> 13:48 (sjekket gpx-fil)
12	15	12.04.2021	13:58	14:13			2	RO	TINO	N	10.des	0		2	3
16	15	12.04.2021	15:17	15:26			2	RO	TINO	N	10.des	0		2	3
3	15	12.04.2021	09:55	10:15			2	RO	S	N	10.des	0		2	3
2	15	12.04.2021	10:20	10:37			2	RO	S	N	10.des	0		2	3
1	15	12.04.2021	10:40	10:58			2	RO	S	N	10.des	0		2	3
4	15	12.04.2021	11:15	11:30			2	RO	B	N	10.des	0		2	3
5	15	12.04.2021	11:39	11:55			2	RO	B	N	10.des	0		2	3
14	15	12.04.2021	13:05	13:25			2	RO	S	N	10.des	0		2	3
13	15	12.04.2021	13:20	13:48			2	RO	B	N	10.des	0		2	3
15	15	12.04.2021	14:00	14:19			2	RO	B	N	10.des	0		2	3
41	15	13.04.2021	10:45	11:00			2	HB	S	N	05.okt	3		2	3
42	15	13.04.2021	11:35	11:45			1	HB	S	N	05.okt	3		2	3
39	15	13.04.2021	11:52	12:08			2	HB	B	N	05.okt	3		2	3
38	15	13.04.2021	12:15	12:31			2	HB	B	N	05.okt	0		2	3
37	15	13.04.2021	12:37	12:59			2	HB	TINO	N	05.okt	0		2	3
36	15	13.04.2021	13:10	13:29			2	HB	S	N	05.okt	3		2	3
35	15	13.04.2021	13:46	14:01			2	HB	S	N	05.okt	3		2	3
30	15	13.04.2021	11:06	11:23			2	RO	TINO	N	05.okt	3		2	3
31	15	13.04.2021	12:08	12:22			2	RO	TINO	N	05.okt	3		2	3
32	15	13.04.2021	12:53	13:07			2	RO	TINO	N	05.okt	8		2	3		12:07 -> 13:07 sluttid
33	15	13.04.2021	13:19	13:40			2	RO	TINO	N	05.okt	3		2	3
34	15	13.04.2021	14:09	14:25			2	RO	TINO	N	05.okt	3		2	3
47	15	13.04.2021	11:40	12:05			2	JBS	M	N	05.okt	3		2	3
46	15	13.04.2021	12:15	12:46			2	JBS	B	N	05.okt	3		2	3
45	15	13.04.2021	13:00	13:30			2	JBS	B	NV	05.okt	3		2	3
44	15	13.04.2021	13:40	14:06			2	JBS	Z	NV	05.okt	3		2	3
43	15	13.04.2021	14:18	14:43			2	JBS	M	NV	05.okt	3		2	3
40	15	13.04.2021	14:55	15:18			2	JBS	M	NV	05.okt	3		2	3
8	15	14.04.2021	09:16	09:33	1		2	RO	TINO	NV	2	0		1	3	Henting funn	AN: Lagt til henting=1
17	15	14.04.2021	10:11	10:24			2	RO	TINO	NV	2	0		1	3
26	15	14.04.2021	11:03	11:22			2	RO	TINO	NV	2	0		1	3
28	15	14.04.2021	11:41	11:58			2	RO	TINO	NV	2	0		1	3
27	15	14.04.2021	12:09	12:25			2	RO	TINO	NV	2	0		1	3
29	15	14.04.2021	13:24	13:41			2	RO	TINO	NV	2	0		1	3
21	16	19.04.2021	09:55	10:22			2	JBS	M	S		0		2	3
20	16	19.04.2021	10:28	10:39			2	JBS	M	S		0		2	3
19	16	19.04.2021	10:47	11:01			2	JBS	M	S		0		2	3
18	16	19.04.2021	11:10	11:25			2	JBS	M	S		0		2	3
22	16	19.04.2021	11:38	11:52			2	JBS	Z	S		0		2	3
23	16	19.04.2021	11:57	12:08			2	JBS	Z	S		0		2	3
25	16	19.04.2021	12:15	12:28			2	JBS	B	S		0		2	3
24	16	19.04.2021	12:38	13:01			2	JBS	B	S		0		2	3
29	16	19.04.2021	13:31	13:45			2	JBS	B	S		0		1	3
26	16	19.04.2021	14:05	14:24			2	JBS	Z	S		0		1	3
28	16	19.04.2021	14:35	15:06			2	JBS	M	S		0		1	3
27	16	19.04.2021	15:12	15:37			2	JBS	B	S		0		1	3
6	16	19.04.2021	09:33	10:04			2	RO	TINO	S		0		1	3
7	16	19.04.2021	10:10	10:33			2	RO	TINO	S		0		1	3
9	16	19.04.2021	10:50	11:08			2	RO	TINO	S		0		1	3
10	16	19.04.2021	11:21	11:39			2	RO	TINO	S		0		1	3
11	16	19.04.2021	12:34	12:53			2	RO	TINO	S		0		1	3
17	16	19.04.2021	13:06	13:22			2	RO	TINO	S		0		1	3
16	16	19.04.2021	13:31	13:56			2	RO	TINO	S		0		1	3
30	16	19.04.2021	14:27	14:54			2	RO	TINO	S		0		1	3
31	16	19.04.2021	15:10	15:32			2	RO	TINO	S		0		1	3	NINA_DUMMY
1	16	19.04.2021	09:31	09:52			2	HB	B	S		0		1	3
2	16	19.04.2021	09:56	10:15			2	HB	S	S		0		1	3
3	16	19.04.2021	10:20	10:41			2	HB	TINO	S		0		1	3
4	16	19.04.2021	10:44	11:04			2	HB	B	S		0		1	3
5	16	19.04.2021	11:11	11:31			2	HB	S	S		0		1	3
8	16	19.04.2021	11:35	11:58			2	HB	TINO	S		0		1	3
14	16	19.04.2021	12:40	13:03			2	HB	B	S		0		1	3
13	16	19.04.2021	13:00	13:23			2	HB	B	S		0		1	3
15	16	19.04.2021	13:34	13:53			2	HB	TINO	S		0		1	3
12	16	19.04.2021	14:00	14:24			2	HB	S	S		0		1	3
32	16	19.04.2021	14:39	15:02			2	HB	TINO	S		0		1	3
42	16	19.04.2021	09:56	10:10			2	JBS	M	S		0		0	3
41	16	19.04.2021	10:13	10:53			2	JBS	M	S		0		0	3	NINA_DUMMY
40	16	19.04.2021	11:00	11:20			2	JBS	B	S		0		0	3
39	16	19.04.2021	11:45	12:13			2	JBS	Z	S		0		1	3
33	16	19.04.2021	08:53	09:20			2	RO	TINO	S		0		1	2
34	16	19.04.2021	09:32	10:02			2	RO	TINO	S		0		1	2
35	16	19.04.2021	10:18	11:01			2	RO	TINO	S		0		1	2
36	16	19.04.2021	11:09	11:29			2	RO	TINO	S		0		1	2
37	16	19.04.2021	11:45	11:55			2	HB	TINO	S		0		1	2
47	16	19.04.2021	08:50	09:13			2	HB	B	S		0		1	2
46	16	19.04.2021	09:20	09:43			2	HB	B	S		0		1	2
45	16	19.04.2021	09:50	10:08			2	HB	TINO	S		0		1	2
44	16	19.04.2021	10:27	10:45			2	HB	S	S		0		1	2
43	16	19.04.2021	10:55	11:15			2	HB	S	S		0		1	2
38	16	19.04.2021	11:45	12:05			2	HB	TINO	S		0		1	2
21	17	26.04.2021	09:37	09:53			2	JBS	M	SV		0		1	3
20	17	26.04.2021	10:14	10:37			2	JBS	M	SV		0		2	3
19	17	26.04.2021	10:55	11:12			2	JBS	M	SV		0		2	3
18	17	26.04.2021	11:15	11:32			2	JBS	M	SV		0		2	3
22	17	26.04.2021	11:48	12:04			2	JBS	Z	SV		0		2	3
23	17	26.04.2021	12:09	12:20			2	JBS	Z	SV		0		2	3
25	17	26.04.2021	12:23	12:40			2	JBS	B	SV		0		2	3
24	17	26.04.2021	12:50	13:05			2	JBS	B	SV		0		2	3
16	17	26.04.2021	13:43	14:05			2	JBS	M	SV		0		1	3
47	17	26.04.2021	10:00	10:28			2	HB	TINO	S		0		1	3
46	17	26.04.2021	10:41	10:55			2	HB	S	S		0		1	3
45	17	26.04.2021	10:58	11:15			2	HB	B	S		0		1	3
42	17	26.04.2021	11:21	11:39			2	HB	B	S		0		1	3
41	17	26.04.2021	11:43	12:07			2	HB	S	S		0		1	3
44	17	26.04.2021	12:23	12:43			2	HB	TINO	S		0		1	3
43	17	26.04.2021	12:46	13:00			2	HB	B	S		0		1	3
40	17	26.04.2021	13:08	13:18			2	HB	S	SV		0		1	3
39	17	26.04.2021	13:27	13:44			2	HB	S	SV		0		1	3
3	17	26.04.2021	09:48	10:06			2	RO	TINO	SV		0		1	3
2	17	26.04.2021	10:15	10:33			2	RO	TINO	SV		0		1	3
1	17	26.04.2021	10:40	10:57			2	RO	TINO	SV		0		1	3
4	17	26.04.2021	11:27	11:50			2	RO	TINO	SV		0		1	3	NINA_DUMMY
5	17	26.04.2021	12:01	12:18			2	RO	TINO	SV		0		1	3
8	17	26.04.2021	12:34	12:58			2	RO	TINO	SV		0		1	3
7	17	26.04.2021	13:11	13:37			2	RO	TINO	SV		0		1	3
6	17	26.04.2021	13:47	14:27			2	RO	TINO	SV		0		1	3
9	17	26.04.2021	14:37	14:56			2	RO	TINO	SV		0		1	3
1	18	03.05.2021	09:00	09:23			2	RO	TINO	N	0-2	0	0	1	3
2	18	03.05.2021	09:30	09:49			2	RO	TINO	N	0-2	0	0	1	3
3	18	03.05.2021	10:02	10:21			2	RO	TINO	N	0-2	0	1	1	3
4	18	03.05.2021	10:40	10:55			2	RO	TINO	N	3	0	2	1	3
5	18	03.05.2021	11:09	11:29			2	RO	TINO	N	3	0	2	1	3
8	18	03.05.2021	11:47	12:11			2	RO	TINO	N	2	0	3	1	3
6	18	03.05.2021	12:23	12:45			2	RO	TINO	N	2	0	4	1	3
7	18	03.05.2021	12:51	13:12			2	RO	TINO	N	2	0	4	1	3
9	18	03.05.2021	13:28	13:49			2	RO	TINO	N	2	0	4	1	3
10	18	03.05.2021	14:36	15:05			2	RO	TINO	N	2	0	4	1	3
17	18	03.05.2021	09:40	10:34			2	JBS	Z	N		0		1	3
21	18	03.05.2021	11:15	11:40			2	JBS	B	N		0		1	3
20	18	03.05.2021	11:45	12:13			2	JBS	B	N		0		1	3
19	18	03.05.2021	12:30	12:53			2	JBS	B	N		0		1	3
18	18	03.05.2021	12:57	13:18			2	JBS	B	N		0		2	3
22	18	03.05.2021	13:21	13:36			2	JBS	Z	N		3		1	3
23	18	03.05.2021	13:46	14:02			2	JBS	Z	N		0		2	3
25	18	03.05.2021	14:20	14:46			2	JBS	Z	N		0		1	3
24	18	03.05.2021	14:50	15:06			2	JBS	Z	N		0		1	3
12	18	03.05.2021	15:13	15:27			2	JBS	Z	N		0		1	3
15	18	03.05.2021	15:34	15:51			2	JBS	B	N		0		1	3
13	18	03.05.2021	16:02	16:20			2	JBS	B	N		0		1	3
14	18	03.05.2021	16:27	16:40			2	JBS	B	N		3		2	3
16	18	03.05.2021	10:41	11:02			2	JBS	B	N		0		1	3
30	18	04.05.2021	08:40	09:03			2	JBS	B	Ø		0		1	3
29	18	04.05.2021	09:06	09:21			2	JBS	Z	Ø		0		1	3
26	18	04.05.2021	09:24	09:39			2	JBS	Z	Ø		0		1	3		vendt om på start og sluttid
28	18	04.05.2021	09:42	09:57			2	JBS	Z	Ø		0		1	3		vendt om på start og sluttid
27	18	04.05.2021	10:00	10:20			2	JBS	Z	Ø		0		1	3		vendt om på start og sluttid
45	18	04.05.2021	11:10	11:37			2	RO	TINO	NØ	5	0	5	0	3
46	18	04.05.2021	11:51	12:14			2	RO	TINO	NØ	5	0	5	0	3	NINA_DUMMY
47	18	04.05.2021	12:19	12:37			2	RO	TINO	NØ	5	0	5	0	3
42	18	04.05.2021	13:11	13:35			2	RO	TINO	NØ	5	0	5	1	3
41	18	04.05.2021	13:48	14:12			2	RO	TINO	NØ	5	0	5	1	3
44	18	04.05.2021	14:33	14:51			2	RO	TINO	NØ	5	0	5	1	3		Sluttid ført som 14:15
43	18	04.05.2021	15:11	15:38			2	RO	TINO	NØ	5	0	5	1	3
40	18	04.05.2021	15:54	16:29			2	RO	TINO	NØ	5	0	5	1	3	NINA_DUMMY
11	18	04.05.2021	17:00	17:25			2	RO	TINO	NØ	5	0	5	1	3
31	18	05.05.2021	08:18	08:36			2	HB	B	SØ	5	0	5	1	3
32	18	05.05.2021	08:43	09:10			2	HB	TINO	SØ	5	0	5	1	3
33	18	05.05.2021	09:14	09:39			2	HB	S	SØ	5	0	5	1	3
34	18	05.05.2021	10:00	10:19			2	HB	B	SØ	5	0	5	1	3
36	18	05.05.2021	10:55	11:14			2	HB	B	SØ	5	0	5	1	3
35	18	05.05.2021	11:17	11:36			2	HB	S	SØ	5	0	5	1	3
38	18	05.05.2021	11:42	12:02			2	HB	TINO	SØ	5	0	5	1	3
37	18	05.05.2021	12:06	12:26			2	HB	B	SØ	5	0	5	1	3
39	18	05.05.2021	12:41	12:55			2	HB	B	SØ	5	0	5	1	3
5	19	10.05.2021	09:25	09:46			2	JBS	Z	S		0		1	3
4	19	10.05.2021	09:48	10:02			2	JBS	B	S		0		1	3
9	19	10.05.2021	10:19	10:44			2	JBS	B	S		0		1	3
10	19	10.05.2021	12:20	12:58			2	JBS	Z	SØ		0		1	3
11	19	10.05.2021	13:02	13:24			2	JBS	Z	Ø		0		1	3
12	19	10.05.2021	13:26	13:45			2	JBS	Z	Ø		0		1	3
15	19	10.05.2021	13:48	14:10			2	JBS	B	Ø		0		1	3
13	19	10.05.2021	14:12	14:25			2	JBS	B	Ø		0		1	3
14	19	10.05.2021	14:28	14:49			2	JBS	Z	Ø		1		1	3
2	19	10.05.2021	09:30	09:49			2	RO	TINO	Ø		0		1	3
1	19	10.05.2021	09:52	10:13			2	RO	TINO	Ø		0		1	3
3	19	10.05.2021	10:22	10:42			2	RO	TINO	Ø		0		1	3
39	19	10.05.2021	12:40	13:00			2	RO	TINO	Ø		0		1	3
40	19	10.05.2021	13:20	13:35			2	RO	TINO	Ø		0		1	3
41	19	10.05.2021	13:48	14:11			2	RO	TINO	Ø		0		1	3	1
42	19	10.05.2021	14:49	15:10			2	RO	TINO	Ø		0		1	3
6	19	10.05.2021	09:09	09:30			2	HB	B	S		0		1	3
7	19	10.05.2021	09:34	09:55			2	HB	S	S		0		1	3
8	19	10.05.2021	10:00	10:29			2	HB	B	S		0		1	3
17	19	10.05.2021	12:17	12:36			2	HB	B	SØ		0		1	3
16	19	10.05.2021	12:42	13:08			2	HB	S	SØ		0		1	3	3
18	19	10.05.2021	13:25	13:46			2	HB	S	SØ		0		1	3
19	19	10.05.2021	13:53	14:10			2	HB	B	SØ		0		1	3
35	19	10.05.2021	14:34	15:05			2	HB	S	SØ		0		1	3
29	19	11.05.2021	09:32	09:58			2	JBS	M	SØ		0		1	2
30	19	11.05.2021	10:01	10:21			2	JBS	Z	SØ		0		1	2
31	19	11.05.2021	10:35	10:58			2	JBS	B	SØ		0		1	2
32	19	11.05.2021	11:00	11:28			2	JBS	B	SØ		0		1	2
33	19	11.05.2021	11:30	12:00			2	JBS	M	SØ		0		1	2
34	19	11.05.2021	12:03	12:28			2	JBS	M	SØ		0		1	2
36	19	11.05.2021	12:35	13:00			2	JBS	Z	SØ		0		1	2
21	19	11.05.2021	08:37	09:02			2	HB	S	S	okt.15	0		1	2
20	19	11.05.2021	09:18	09:42			2	HB	S	S	okt.15	0		1	2
25	19	11.05.2021	09:53	10:10			2	HB	B	S	okt.15	0		1	2
24	19	11.05.2021	10:15	10:33			2	HB	B	S	okt.15	0		1	2
23	19	11.05.2021	10:53	11:21			2	HB	S	S	okt.15	0		1	2
22	19	11.05.2021	11:33	11:54			2	HB	S	S	okt.15	0		1	2
27	19	11.05.2021	12:24	12:44			2	HB	B	S	okt.15	0		1	2
28	19	11.05.2021	12:51	13:15			2	HB	B	S	okt.15	0		1	2
26	19	11.05.2021	13:20	13:37			2	HB	B	S	okt.15	0		1	2
43	19	11.05.2021	09:04	09:27			2	RO	TINO	S	okt.15	0		1	2
44	19	11.05.2021	09:30	09:44			2	RO	TINO	S	okt.15	0		1	2
45	19	11.05.2021	10:07	10:33			2	RO	TINO	S	okt.15	0		1	2
46	19	11.05.2021	10:45	11:08			2	RO	TINO	S	okt.15	0		1	2
47	19	11.05.2021	11:28	11:47			2	RO	TINO	S	okt.15	0		1	2
38	19	11.05.2021	12:18	12:46			2	RO	TINO	S	okt.15	0		1	2
37	19	11.05.2021	13:14	13:58			2	RO	TINO	S	okt.15	0		1	2	2
47	20	18.05.2021	09:34	09:58				HB	S
46	20	18.05.2021	10:07	10:28				HB	S
45	20	18.05.2021	11:33	12:02				HB	S								Sluttid rettet til fra 11:02 -> 12:02
21	20	18.05.2021	12:05	12:34				HB	B
20	20	18.05.2021	12:40	13:06				HB	B
1	20	18.05.2021	09:28	09:57				JBS	M
2	20	18.05.2021	10:00	10:30				JBS	B
3	20	18.05.2021	10:41	11:21				JBS	Z
4	20	18.05.2021	11:35	12:22				JBS	Z
5	20	18.05.2021	12:28	12:49				JBS	M
8	20	18.05.2021	13:00	13:35				JBS	M
7	20	18.05.2021	13:27	14:15				JBS	B
6	20	18.05.2021	14:17	14:42				JBS	B
12	20	18.05.2021	09:40	10:06				RO	TINO
13	20	18.05.2021	10:12	10:27				RO	TINO
14	20	18.05.2021	10:33	10:57				RO	TINO
18	20	18.05.2021	12:00	12:25				RO	TINO
10	20	18.05.2021	13:28	14:00				RO	TINO
9	20	18.05.2021	14:13	14:36				RO	TINO
11	20	18.05.2021	14:47	15:08				RO	TINO
42	20	19.05.2021	09:17	09:45				HB	B
41	20	19.05.2021	09:50	10:12				HB	B
44	20	19.05.2021	10:30	10:58				HB	S
43	20	19.05.2021	11:10	11:36				HB	S
40	20	19.05.2021	11:42	12:08				HB	S
39	20	19.05.2021	12:23	12:43				HB	B
38	20	19.05.2021	13:02	13:26				HB	B
22	20	19.05.2021	09:40	10:15				JBS	M
23	20	19.05.2021	10:35	11:12				JBS	Z
25	20	19.05.2021	11:43	12:13				JBS	B
24	20	19.05.2021	12:20	12:46				JBS	B
26	20	19.05.2021	13:00	13:45				JBS	Z
28	20	19.05.2021	13:52	14:17				JBS	M
27	20	19.05.2021	14:22	14:40				JBS	Z
29	20	19.05.2021	14:55	15:20				JBS	B
15	20	19.05.2021	09:06	09:33				RO	TINO
17	20	19.05.2021	09:49	10:07				RO	TINO
16	20	19.05.2021	10:27	11:00				RO	TINO
19	20	19.05.2021	11:07	11:30				RO	TINO
30	20	19.05.2021	11:57	12:22				RO	TINO								11:22 -> 12:22 sluttid
31	20	19.05.2021	12:29	13:01				RO	TINO
32	20	19.05.2021	13:14	13:59				RO	TINO
33	20	19.05.2021	14:03	14:33				RO	TINO
34	20	19.05.2021	14:53	15:20				RO	TINO
37	20	20.05.2021	09:16	09:53				RO	TINO
36	20	20.05.2021	10:06	10:18				RO	TINO
35	20	20.05.2021	10:23	10:51				RO	TINO
26	20	20.05.2021	11:56	12:18	1			RO	TINO
7	20	20.05.2021	13:18	13:58	1			RO	TINO
47	29	19.07.2021	09:18	09:32				RO	TINO
46	29	19.07.2021	09:38	09:50				RO	TINO
45	29	19.07.2021	10:01	10:12				RO	TINO
42	29	19.07.2021	10:35	10:52				RO	TINO
41	29	19.07.2021	11:10	11:32				RO	TINO							2	Heipiplerke
43	29	19.07.2021	11:45	12:06				RO	TINO
44	29	19.07.2021	12:22	12:35				RO	TINO
40	29	19.07.2021	12:48	13:04				RO	TINO
39	29	19.07.2021	13:27	13:45				RO	TINO
38	29	19.07.2021	14:11	14:29				RO	TINO
37	29	19.07.2021	14:43	15:07				RO	TINO
36	29	20.07.2021	09:23	09:46				RO	TINO
35	29	20.07.2021	09:53	10:14				RO	TINO
34	29	20.07.2021	10:27	10:44				RO	TINO
33	29	20.07.2021	11:03	11:22				RO	TINO
32	29	20.07.2021	11:36	11:53				RO	TINO
31	29	20.07.2021	12:03	12:40				RO	TINO							2	Heilo
30	29	20.07.2021	12:48	13:22				RO	TINO
28	29	20.07.2021	14:07	14:25				RO	TINO
27	29	20.07.2021	14:31	14:49				RO	TINO
26	29	20.07.2021	14:59	15:18				RO	TINO
29	29	20.07.2021	15:25	15:38				RO	TINO
41	29	21.07.2021	09:40	09:50	1			RO	TINO								AN: Lagt til henting=1
31	29	21.07.2021	10:13	10:20	1			RO	TINO								AN: Lagt til henting=1
25	29	21.07.2021	10:48	11:02				RO	TINO
24	29	21.07.2021	11:10	11:25				RO	TINO
23	29	21.07.2021	11:36	12:01				RO	TINO
22	29	21.07.2021	12:14	12:28				RO	TINO
21	29	21.07.2021	12:40	13:01				RO	TINO
20	29	21.07.2021	13:20	14:08				RO	TINO
19	29	21.07.2021	14:23	14:47				RO	TINO
18	29	21.07.2021	15:06	15:31				RO	TINO
16	30	26.07.2021	09:15	09:35				RO	TINO
17	30	26.07.2021	09:48	10:00				RO	TINO
15	30	26.07.2021	10:12	10:34				RO	TINO
14	30	26.07.2021	10:48	11:07				RO	TINO
13	30	26.07.2021	11:23	11:57				RO	TINO
12	30	26.07.2021	12:24	12:45				RO	TINO
11	30	26.07.2021	13:17	13:39				RO	TINO
9	30	26.07.2021	13:57	14:17				RO	TINO
10	30	26.07.2021	14:33	14:57				RO	TINO
8	30	26.07.2021	15:12	15:29				RO	TINO
7	30	27.07.2021	09:57	10:19				RO	TINO
6	30	27.07.2021	10:33	10:54				RO	TINO
5	30	27.07.2021	11:06	11:28				RO	TINO
1	30	27.07.2021	11:47	12:15				RO	TINO
2	30	27.07.2021	12:39	13:01				RO	TINO
3	30	27.07.2021	13:09	13:34				RO	TINO
4	30	27.07.2021	13:41	14:06				RO	TINO
47	30	27.07.2021	15:07	15:28				RO	TINO
46	30	27.07.2021	15:35	15:58				RO	TINO
45	30	28.07.2021	09:13	09:34				RO	TINO								AN: dato endret fra 28.08 -> 28.07
44	30	28.07.2021	09:44	10:07				RO	TINO								AN: dato endret fra 28.08 -> 28.07
43	30	28.07.2021	10:16	10:40				RO	TINO								AN: dato endret fra 28.08 -> 28.07
42	30	28.07.2021	10:56	11:15				RO	TINO								AN: dato endret fra 28.08 -> 28.07
41	30	28.07.2021	11:45	12:17				RO	TINO								AN: dato endret fra 28.08 -> 28.07
40	30	28.07.2021	12:30	12:49				RO	TINO								AN: dato endret fra 28.08 -> 28.07
39	30	28.07.2021	12:55	13:21				RO	TINO								AN: dato endret fra 28.08 -> 28.07
38	30	28.07.2021	13:34	13:52				RO	TINO								AN: dato endret fra 28.08 -> 28.07
28	31	02.08.2021	09:35	10:02				HB	B
27	31	02.08.2021	10:06	10:29				HB	B								AN: starttid 10:26->10:06 (sjekket gpx-track)
26	31	02.08.2021	10:37	11:00				HB	S
29	31	02.08.2021	11:20	11:42				HB	S
30	31	02.08.2021	11:46	12:16				HB	B
31	31	02.08.2021	12:24	12:45				HB	B								11:24 -> 12:24
32	31	02.08.2021	12:56	13:22				HB	S
33	31	02.08.2021	13:36	14:08				HB	S
34	31	02.08.2021	14:20	14:47				HB	B
35	31	02.08.2021	14:57	15:20				HB	S								AN: HB søkt T35 dobbelt?
47	31	02.08.2021	10:26	10:46				RO	TINO
46	31	02.08.2021	10:50	11:03				RO	TINO
45	31	02.08.2021	11:16	11:39				RO	TINO
42	31	02.08.2021	11:52	12:13				RO	TINO
41	31	02.08.2021	12:22	12:51				RO	TINO
43	31	02.08.2021	13:03	13:20				RO	TINO
44	31	02.08.2021	13:55	14:14				RO	TINO
40	31	02.08.2021	14:22	14:42				RO	TINO
39	31	02.08.2021	15:03	15:20				RO	TINO
38	31	02.08.2021	16:01	16:23				RO	TINO
35	31	03.08.2021	09:19	09:32				HB	B								AN: HB søkt T35 dobbelt?
23	31	03.08.2021	09:35	09:58				HB	B
24	31	03.08.2021	10:04	10:22				HB	S
22	31	03.08.2021	10:34	10:59				HB	S
21	31	03.08.2021	11:17	11:37				HB	B
20	31	03.08.2021	11:45	12:03				HB	B
19	31	03.08.2021	12:09	12:29				HB	S
18	31	03.08.2021	12:36	13:00				HB	S
16	31	03.08.2021	14:15	14:41				HB	S
17	31	03.08.2021	14:45	15:01				HB	B
37	31	03.08.2021	09:53	10:37				RO	TINO
36	31	03.08.2021	10:46	11:21				RO	TINO							3	Heilo
1	31	03.08.2021	11:49	12:18				RO	TINO
2	31	03.08.2021	12:25	12:45				RO	TINO
3	31	03.08.2021	12:57	13:17				RO	TINO
4	31	03.08.2021	14:08	14:30				RO	TINO
5	31	03.08.2021	14:38	15:06				RO	TINO
8	31	03.08.2021	15:14	15:32				RO	TINO
7	31	03.08.2021	15:37	15:56				RO	TINO
6	31	03.08.2021	15:59	16:20				RO	TINO
9	31	04.08.2021	08:56	09:26				RO	TINO
10	31	04.08.2021	09:30	10:06				RO	TINO							3	Løvsanger
11	31	04.08.2021	10:13	10:45				RO	TINO
14	31	04.08.2021	11:01	11:46				RO	TINO
13	31	04.08.2021	11:55	12:11				RO	TINO
15	31	04.08.2021	12:23	13:18				RO	TINO
36	31	04.08.2021	14:33	14:54	1			RO	TINO								AB: Langt inn henting
12	31	04.08.2021	13:37	13:57				RO	TINO
47	32	09.08.2021	09:21	09:48				RO	TINO
46	32	09.08.2021	10:00	10:33				RO	TINO								11:33 -> 10:33 sluttid
45	32	09.08.2021	11:09	11:24				RO	TINO
43	32	09.08.2021	11:46	12:15				RO	TINO
44	32	09.08.2021	12:30	12:54				RO	TINO
41	32	09.08.2021	14:04	14:35				RO	TINO							3	Løvsanger
40	32	09.08.2021	14:48	15:13				RO	TINO
39	32	09.08.2021	15:33	15:56				RO	TINO
38	32	09.08.2021	16:12	16:49				RO	TINO
37	32	09.08.2021	17:01	17:45				RO	TINO
21	32	10.08.2021	09:42	10:29				RO	TINO
20	32	10.08.2021	10:37	11:21				RO	TINO
19	32	10.08.2021	11:31	11:57				RO	TINO
18	32	10.08.2021	12:20	12:50				RO	TINO
16	32	10.08.2021	13:00	13:32				RO	TINO
17	32	10.08.2021	13:52	14:11				RO	TINO
14	32	10.08.2021	14:22	14:54				RO	TINO
13	32	10.08.2021	15:06	15:23				RO	TINO
12	32	10.08.2021	15:32	15:59				RO	TINO
15	32	10.08.2021	16:14	16:53				RO	TINO
1	32	11.08.2021	09:24	09:52				HB	B
2	32	11.08.2021	09:55	10:21				HB	B
3	32	11.08.2021	10:30	10:58				HB	S
4	32	11.08.2021	11:02	11:31				HB	S
5	32	11.08.2021	12:01	12:31				HB	B
8	32	11.08.2021	12:34	13:00				HB	B
10	32	11.08.2021	13:18	13:35				HB	S
9	32	11.08.2021	13:41	14:13				HB	S							3	Heipiplerke
7	32	11.08.2021	14:22	14:52				HB	S
6	32	11.08.2021	15:13	15:37				HB	B
30	32	11.08.2021	09:52	10:26				RO	TINO
31	32	11.08.2021	10:35	11:19				RO	TINO
36	32	11.08.2021	11:35	12:11				RO	TINO							3	Heipiplerke
35	32	11.08.2021	12:25	12:54				RO	TINO
41	32	11.08.2021	13:15	13:18	1			RO	TINO								AN: Lagt til henting=1
34	32	11.08.2021	13:30	14:10				RO	TINO
33	32	11.08.2021	14:15	14:42				RO	TINO
32	32	11.08.2021	14:51	15:19				RO	TINO
29	32	12.08.2021	09:54	10:19				HB	B
28	32	12.08.2021	10:27	11:06				HB	B
27	32	12.08.2021	11:11	11:33				HB	B
26	32	12.08.2021	11:42	12:10				HB	S
25	32	12.08.2021	12:16	12:31				HB	S
24	32	12.08.2021	12:35	12:58				HB	B
23	32	12.08.2021	13:22	13:51				HB	B
22	32	12.08.2021	13:54	14:16				HB	S
11	32	12.08.2021	14:23	14:48				HB	S
47	33	16.08.2021	09:10	09:40				HB	B
46	33	16.08.2021	09:45	10:07				HB	B
45	33	16.08.2021	10:45	11:06				HB	B
42	33	16.08.2021	11:12	11:48				HB	S
41	33	16.08.2021	11:53	12:24				HB	S
43	33	16.08.2021	12:33	12:53				HB	B
44	33	16.08.2021	13:17	13:40				HB	B
40	33	16.08.2021	13:45	14:05				HB	S
39	33	16.08.2021	14:25	14:46				HB	S
38	33	16.08.2021	14:53	15:20				HB	B								14:20 oppført i skjema, sikkert 15:20
21	33	16.08.2021	08:57	09:29				RO	TINO
20	33	16.08.2021	09:50	10:27				RO	TINO
19	33	16.08.2021	10:38	11:05				RO	TINO
18	33	16.08.2021	11:15	11:42				RO	TINO
17	33	16.08.2021	11:57	12:22				RO	TINO
16	33	16.08.2021	12:36	13:02				RO	TINO
15	33	16.08.2021	13:21	13:48				RO	TINO
14	33	16.08.2021	14:03	14:38				RO	TINO
13	33	16.08.2021	14:49	15:11				RO	TINO
12	33	16.08.2021	15:16	16:00				RO	TINO
37	33	17.08.2021	08:21	09:07					B
36	33	17.08.2021	09:15	09:48				HB	B
35	33	17.08.2021	10:10	10:40				HB	B
34	33	17.08.2021	10:47	11:13				HB	B
33	33	17.08.2021	11:47	12:19				HB	S
32	33	17.08.2021	12:30	13:07				HB	S
31	33	17.08.2021	13:10	13:42				HB	S
30	33	17.08.2021	13:45	14:13				RO	TINO
11	33	17.08.2021	08:42	09:07				RO	TINO
9	33	17.08.2021	09:15	09:43				RO	TINO
10	33	17.08.2021	09:57	10:32				RO	TINO
8	33	17.08.2021	10:49	11:16				RO	TINO
5	33	17.08.2021	11:30	12:07				RO	TINO
4	33	17.08.2021	12:21	12:49				RO	TINO
1	33	17.08.2021	13:05	13:49				RO	TINO
2	33	17.08.2021	14:08	14:52				RO	TINO
3	33	17.08.2021	15:07	15:35				RO	TINO
29	33	17.08.2021	16:13	16:40				RO	TINO
28	33	18.08.2021	09:00	09:36				RO	TINO
27	33	18.08.2021	09:46	10:16				RO	TINO
26	33	18.08.2021	10:25	10:54				RO	TINO
25	33	18.08.2021	11:12	11:38				RO	TINO
24	33	18.08.2021	11:47	12:15				RO	TINO
23	33	18.08.2021	12:25	12:50				RO	TINO
22	33	18.08.2021	13:33	13:59				RO	TINO
7	33	18.08.2021	14:17	14:43				RO	TINO
6	33	18.08.2021	15:03	15:32				RO	TINO
47	34	23.08.2021	09:12	09:27				RO	TINO
46	34	23.08.2021	09:32	09:55				RO	TINO
45	34	23.08.2021	10:13	10:40				RO	TINO
44	34	23.08.2021	10:48	11:10				RO	TINO
43	34	23.08.2021	11:32	12:01				RO	TINO
42	34	23.08.2021	12:16	12:38				RO	TINO
41	34	23.08.2021	12:52	13:17				RO	TINO
40	34	23.08.2021	13:54	14:13				RO	TINO
39	34	23.08.2021	14:26	14:50				RO	TINO
38	34	23.08.2021	15:03	15:29				RO	TINO
1	34	23.08.2021	08:38	09:20				HB	B
2	34	23.08.2021	09:25	10:02				HB	B
3	34	23.08.2021	10:09	10:37				HB	B
4	34	23.08.2021	10:46	11:11				HB	B
5	34	23.08.2021	11:45	12:11				HB	S
8	34	23.08.2021	12:15	12:46				HB	S
10	34	23.08.2021	12:57	13:35				HB	S
9	34	23.08.2021	13:45	14:16				HB	S
7	34	23.08.2021	15:30	16:00				HB	B
6	34	23.08.2021	16:02	16:18				HB	B
11	34	24.08.2021	09:21	09:53				HB	S
12	34	24.08.2021	09:57	10:28				HB	S
13	34	24.08.2021	10:33	11:02				HB	S
14	34	24.08.2021	11:25	12:00				HB	B
15	34	24.08.2021	12:17	12:38				HB	B
17	34	24.08.2021	12:48	13:06				HB	B
16	34	24.08.2021	13:20	13:47				HB	B
21	34	24.08.2021	13:58	14:32				HB	S
20	34	24.08.2021	14:40	15:08				HB	S
37	34	24.08.2021	09:58	10:30				RO	TINO
36	34	24.08.2021	10:42	11:14				RO	TINO
35	34	24.08.2021	11:27	11:57				RO	TINO
34	34	24.08.2021	12:06	12:30				RO	TINO
33	34	24.08.2021	12:43	13:11				RO	TINO
32	34	24.08.2021	13:16	13:42				RO	TINO
31	34	24.08.2021	13:54	14:17				RO	TINO
30	34	24.08.2021	14:25	14:54				RO	TINO
29	34	24.08.2021	15:08	15:33				RO	TINO
22	34	24.08.2021	15:57	16:23				RO	TINO
28	34	25.08.2021	10:00	10:31				RO	TINO
27	34	25.08.2021	10:45	11:12				RO	TINO
26	34	25.08.2021	11:24	11:43				RO	TINO
25	34	25.08.2021	12:04	12:46				RO	TINO
24	34	25.08.2021	13:08	13:41				RO	TINO
23	34	25.08.2021	13:57	14:28				RO	TINO
19	34	25.08.2021	14:41	15:11				RO	TINO
18	34	25.08.2021	15:18	15:46				RO	TINO
47	35	30.08.2021	08:52	09:18				HB	S
46	35	30.08.2021	09:24	09:54				HB	S
45	35	30.08.2021	10:07	10:32				HB	S
42	35	30.08.2021	10:45	11:15				HB	B
41	35	30.08.2021	11:22	11:44				HB	B
43	35	30.08.2021	12:13	12:33				HB	B
44	35	30.08.2021	12:43	13:07				HB	S
40	35	30.08.2021	13:18	13:37				HB	S							3	Heipiplerke
39	35	30.08.2021	13:53	14:13				HB	S
38	35	30.08.2021	14:25	14:46				HB	B
1	35	30.08.2021	08:20	08:58				RO	TINO
2	35	30.08.2021	09:11	09:48				RO	TINO
3	35	30.08.2021	10:06	10:54				RO	TINO							3	Heipiplerke
4	35	30.08.2021	11:17	11:52				RO	TINO							3	Heipiplerke
5	35	30.08.2021	11:58	12:32				RO	TINO
8	35	30.08.2021	12:41	13:09				RO	TINO
6	35	30.08.2021	13:17	13:41				RO	TINO
7	35	30.08.2021	13:59	14:23				RO	TINO
10	35	30.08.2021	14:40	15:21				RO	TINO
9	35	30.08.2021	15:39	16:09				RO	TINO
37	35	31.08.2021	08:49	09:29				HB	S
36	35	31.08.2021	09:46	10:17				HB	S
35	35	31.08.2021	10:30	11:03				HB	B
34	35	31.08.2021	11:16	11:45				HB	B
33	35	31.08.2021	11:54	12:20				HB	B
32	35	31.08.2021	12:24	12:51				HB	B
31	35	31.08.2021	13:03	13:32				HB	S
30	35	31.08.2021	13:43	14:09				HB	S
29	35	31.08.2021	14:19	14:48				HB	S
21	35	31.08.2021	08:45	09:16				RO	TINO
20	35	31.08.2021	09:21	09:58				RO	TINO
19	35	31.08.2021	10:26	10:48				RO	TINO
18	35	31.08.2021	11:13	11:48				RO	TINO
16	35	31.08.2021	11:57	12:33				RO	TINO
17	35	31.08.2021	12:49	13:08				RO	TINO
15	35	31.08.2021	13:26	13:50				RO	TINO
13	35	31.08.2021	14:05	14:35				RO	TINO
14	35	31.08.2021	14:57	15:29				RO	TINO
12	35	31.08.2021	15:41	16:03				RO	TINO
3	35	01.09.2021	09:12	09:22	1			RO	TINO
4	35	01.09.2021	09:29	09:32	1			RO	TINO
40	35	01.09.2021	10:18	10:19	1			RO	TINO
28	35	01.09.2021	10:46	11:14				RO	TINO
27	35	01.09.2021	11:22	12:01				RO	TINO								Dvergflaggermus
26	35	01.09.2021	12:27	12:49				RO	TINO
25	35	01.09.2021	13:02	13:23				RO	TINO
24	35	01.09.2021	13:37	14:01				RO	TINO
23	35	01.09.2021	14:05	14:35				RO	TINO
22	35	01.09.2021	14:46	15:15				RO	TINO								Sluttid 14:15 endret til 15:15
11	35	01.09.2021	15:27	15:51				RO	TINO
1	36	06.09.2021	09:24	10:07				HB	S
2	36	06.09.2021	10:20	10:46				HB	S
3	36	06.09.2021	11:05	11:40				HB	S
4	36	06.09.2021	12:18	12:34				HB	B
47	36	06.09.2021	10:09	10:32				RO	TROY
46	36	06.09.2021	10:38	11:01				RO	TROY
45	36	06.09.2021	11:10	11:46				RO	TROY
42	36	06.09.2021	12:04	12:51				RO	TINO
41	36	06.09.2021	13:09	13:44				RO	TINO
44	36	06.09.2021	14:00	14:30				RO	TINO
43	36	06.09.2021	14:38	15:04				RO	TROY
40	36	06.09.2021	15:22	15:39				RO	TROY
39	36	06.09.2021	15:48	16:10				RO	TINO
9	36	07.09.2021	09:34	10:09				RO	TROY
13	36	07.09.2021	10:20	10:41				RO	TROY
6	37	13.09.2021	08:40	09:14				HB	S
7	37	13.09.2021	09:20	09:59				HB	S
5	37	13.09.2021	10:05	10:35				HB	B
10	37	13.09.2021	10:45	11:24				HB	B
11	37	13.09.2021	11:35	12:08				HB	S
15	37	13.09.2021	12:29	12:56				HB	S
14	37	13.09.2021	13:06	13:34				HB	B
12	37	13.09.2021	13:40	14:05				HB	B
17	37	13.09.2021	14:11	14:29				HB	B
16	37	13.09.2021	14:36	14:57				HB	B
38	37	13.09.2021	08:47	09:08				RO	TROY
37	37	13.09.2021	09:18	09:52				RO	TROY
36	37	13.09.2021	10:15	10:33				RO	TINO
35	37	13.09.2021	10:43	11:27				RO	TROY							3	Løvsanger
34	37	13.09.2021	11:40	12:13				RO	TINO
33	37	13.09.2021	12:28	12:52				RO	TINO
32	37	13.09.2021	13:08	13:32				RO	TROY
31	37	13.09.2021	13:40	14:00				RO	TROY
30	37	13.09.2021	14:10	14:35				RO	TINO
29	37	13.09.2021	15:01	15:25				RO	TROY
21	37	14.09.2021	08:45	09:25				HB	B
20	37	14.09.2021	09:29	10:03				HB	B
19	37	14.09.2021	10:23	10:56				HB	S
18	37	14.09.2021	11:07	11:33				HB	S
25	37	14.09.2021	12:04	12:24				HB	B
24	37	14.09.2021	12:36	13:03				HB	B
23	37	14.09.2021	13:16	13:50				HB	S
22	37	14.09.2021	14:19	15:07				HB	S
28	37	15.09.2021	09:45	10:12				RO	TROY
27	37	15.09.2021	10:23	10:56				RO	TROY
26	37	15.09.2021	11:09	11:37				RO	TINO
47	37	15.09.2021	12:26	12:47				RO	TINO
46	37	15.09.2021	12:56	13:12				RO	TROY
45	37	15.09.2021	13:30	13:47				RO	TROY
41	37	15.09.2021	14:15	15:04				RO	TINO
42	37	15.09.2021	15:10	15:35				RO	TROY
35	37	16.09.2021	09:22	09:39	1			RO	TROY								Funn borte
43	37	16.09.2021	09:57	10:20				RO	TROY
44	37	16.09.2021	10:29	10:52				RO	TROY
40	37	16.09.2021	11:02	11:27				RO	TROY
47	38	20.09.2021	09:42	10:12				HB	S
46	38	20.09.2021	10:32	11:03				HB	S
45	38	20.09.2021	11:14	11:30				HB	S
42	38	20.09.2021	11:38	12:02				HB	S
41	38	20.09.2021	12:05	12:30				HB	B							3	Kvartbekkasin
44	38	20.09.2021	12:48	13:10				HB	B
43	38	20.09.2021	13:32	13:50				HB	B
40	38	20.09.2021	14:05	14:28				HB	S
1	38	20.09.2021	08:45	09:15				RO	TROY
2	38	20.09.2021	09:21	09:46				RO	TROY
3	38	20.09.2021	10:04	10:32				RO	TINO
4	38	20.09.2021	10:31	10:59				RO	TINO
5	38	20.09.2021	11:16	11:42				RO	TROY
6	38	20.09.2021	12:02	12:29				RO	TROY								10:02 -> 12:02
7	38	20.09.2021	12:36	12:54				RO	TINO
9	38	20.09.2021	13:15	13:40				RO	TINO
11	38	20.09.2021	13:47	14:08				RO	TROY
10	38	20.09.2021	14:27	14:51				RO	TROY
39	38	21.09.2021	09:05	09:36				HB	S
38	38	21.09.2021	09:48	10:17				HB	S
37	38	21.09.2021	10:39	11:11				HB	S
36	38	21.09.2021	11:22	11:52				HB	S
35	38	21.09.2021	12:22	12:51				HB	B
34	38	21.09.2021	12:59	13:26				HB	B
33	38	21.09.2021	13:41	14:10				HB	B
32	38	21.09.2021	14:32	14:50				HB	B
12	38	21.09.2021	08:22	08:59				RO	TROY
14	38	21.09.2021	09:09	09:39				RO	TROY
13	38	21.09.2021	09:50	10:15				RO	TROY
15	38	21.09.2021	10:48	11:16				RO	TINO
17	38	21.09.2021	11:26	11:41				RO	TINO
16	38	21.09.2021	11:52	12:16				RO	TINO
21	38	21.09.2021	12:43	13:15				RO	TROY
20	38	21.09.2021	13:28	14:00				RO	TROY
19	38	21.09.2021	14:12	14:45				RO	TROY
41	38	23.09.2021	12:15	12:36	1			RO	TROY							HENTING	Kvartbekkasin
31	39	27.09.2021	08:54	09:30				HB	S
30	39	27.09.2021	09:40	10:12				HB	S
28	39	27.09.2021	10:25	10:59				HB	B
27	39	27.09.2021	11:09	11:31				HB	B
26	39	27.09.2021	12:00	12:17				HB	B
22	39	27.09.2021	12:35	13:03				HB	B
25	39	27.09.2021	13:09	13:27				HB	S
24	39	27.09.2021	13:37	13:58				HB	S
23	39	27.09.2021	14:14	14:41				HB	S
47	39	27.09.2021	09:07	09:27				RO	TINO
46	39	27.09.2021	09:32	09:53				RO	TINO
45	39	27.09.2021	10:17	10:38				RO	TINO
42	39	27.09.2021	11:05	11:24				RO	TROY
41	39	27.09.2021	11:32	11:53				RO	TROY
44	39	27.09.2021	12:21	12:46				RO	TROY
43	39	27.09.2021	12:53	13:15				RO	TROY
40	39	27.09.2021	13:26	13:41				RO	TROY
39	39	27.09.2021	13:48	14:06				RO	TROY
38	39	27.09.2021	14:16	14:39				RO	TROY
37	39	27.09.2021	14:52	15:15				RO	TINO
1	39	28.09.2021	08:43	09:12				HB	S
2	39	28.09.2021	09:15	09:44				HB	S
3	39	28.09.2021	09:51	10:26				HB	S							3
4	39	28.09.2021	10:51	11:15				HB	S
5	39	28.09.2021	11:29	11:58				HB	B
11	39	28.09.2021	12:28	12:54				HB	B								AN: Misforståelse? HB og RO begge søkt T11
9	39	28.09.2021	12:59	13:22				HB	B
10	39	28.09.2021	13:25	13:54				HB	B
7	39	28.09.2021	14:05	14:25				HB	B
6	39	28.09.2021	14:27	14:50				HB	B
36	39	28.09.2021	08:44	09:08				RO	TINO
35	39	28.09.2021	09:11	09:38				RO	TINO
34	39	28.09.2021	10:09	10:30				RO	TROY
33	39	28.09.2021	10:38	11:03				RO	TROY
32	39	28.09.2021	11:32	11:54				RO	TROY								10:32 -> 11:32
29	39	28.09.2021	12:36	13:03				RO	TROY
21	39	28.09.2021	13:18	13:42				RO	TROY
20	39	28.09.2021	13:48	14:27				RO	TROY							3
19	39	28.09.2021	14:55	15:21				RO	TINO
3	39	29.09.2021	08:45	08:54	1			RO	TROY
20	39	29.09.2021	09:20	09:28	1			RO	TROY
18	39	29.09.2021	09:34	09:58				RO	TROY							3
11	39	29.09.2021	10:15	10:35				RO	TROY								AN: Misforståelse? HB og RO begge søkt T11
12	39	29.09.2021	10:43	11:06				RO	TROY
14	39	29.09.2021	11:35	12:03				RO	TINO							3
13	39	29.09.2021	12:08	12:23				RO	TINO
1	40	05.10.2021	08:33	08:56				RO	TROY
2	40	05.10.2021	08:59	09:27				RO	TROY
3	40	05.10.2021	09:33	09:57				RO	TROY
4	40	05.10.2021	10:09	10:29				RO	TROY
5	40	05.10.2021	10:53	11:18				RO	TROY							3
6	40	05.10.2021	11:38	11:58				RO	TROY
7	40	05.10.2021	12:04	12:30				RO	TROY
9	40	05.10.2021	12:50	13:13				RO	TROY
15	40	05.10.2021	13:38	13:58				RO	TROY
17	40	05.10.2021	14:07	14:20				RO	TINO
16	40	05.10.2021	14:37	14:46				RO	TINO
46	40	05.10.2021	08:58	09:24				HB	B
45	40	05.10.2021	09:30	09:46				HB	B
42	40	05.10.2021	09:52	10:14				HB	B
41	40	05.10.2021	10:26	10:48				HB	B
44	40	05.10.2021	11:11	11:36				HB	S
43	40	05.10.2021	11:46	12:08				HB	S
40	40	05.10.2021	12:27	12:50				HB	S
39	40	05.10.2021	13:03	13:30				HB	S
38	40	05.10.2021	13:43	14:07				HB	B
10	40	06.10.2021	08:56	09:16				RO	TROY
11	40	06.10.2021	09:27	09:44				RO	TROY
12	40	06.10.2021	09:53	10:08				RO	TROY
13	40	06.10.2021	10:23	10:46				RO	TROY
14	40	06.10.2021	10:58	11:25				RO	TROY
18	40	06.10.2021	12:00	12:19				RO	TROY
19	40	06.10.2021	12:26	12:48				RO	TROY
20	40	06.10.2021	13:04	13:33				RO	TROY
21	40	06.10.2021	14:00	14:09				RO	TINO
5	40	07.10.2021	09:00	09:05	1			RO	TROY
22	40	07.10.2021	09:38	09:59				RO	TROY
23	40	07.10.2021	10:06	10:33				RO	TROY
16	41	11.10.2021	09:07	09:09				RO									AN: Lirype funnen i vegkanten?
25	41	11.10.2021	09:39	09:51				RO	TROY
24	41	11.10.2021	10:07	10:28				RO	TROY
26	41	11.10.2021	10:44	11:01				RO	TROY
27	41	11.10.2021	11:22	11:46				RO	TROY
28	41	11.10.2021	12:07	12:32				RO	TROY
29	41	11.10.2021	12:44	13:09				RO	TROY
30	41	11.10.2021	13:24	13:44				RO	TROY
37	41	11.10.2021	09:27	10:11				HB	S
36	41	11.10.2021	10:26	10:50				HB	S
35	41	11.10.2021	11:10	11:49				HB	S
34	41	11.10.2021	12:09	12:40				HB	S
33	41	11.10.2021	13:28	14:15				HB	S
32	41	11.10.2021	14:29	14:54				HB	S
30	41	11.10.2021	15:00	15:02				HB									AN: T30 søkt tidligere sammed dag av RO
1	41	12.10.2021	08:34	09:03				HB	S
2	41	12.10.2021	09:19	09:44				HB	S
3	41	12.10.2021	09:58	10:20				HB	S
4	41	12.10.2021	10:23	10:43				HB	S
5	41	12.10.2021	10:57	11:23				HB	S
7	41	12.10.2021	11:36	12:04				HB	S
6	41	12.10.2021	12:18	12:44				HB	S
31	41	12.10.2021	10:48	11:22				RO	TROY
47	41	12.10.2021	11:44	12:08				RO	TROY
46	41	12.10.2021	12:14	12:40				RO	TROY
45	41	12.10.2021	12:49	13:15				RO	TROY
42	41	12.10.2021	13:38	14:08				RO	TROY
41	41	12.10.2021	14:15	14:40				RO	TROY
16	41	13.10.2021	08:39		1			RO
29	41	13.10.2021			1			RO
41	41	13.10.2021			1			RO
37	41	13.10.2021			1			RO
37	41	13.10.2021			1			RO
35	41	13.10.2021			1			RO
34	41	13.10.2021			1			RO
33	41	13.10.2021			1			RO
30	41	13.10.2021			1			RO
6	41	13.10.2021			1			RO
7	41	13.10.2021			1			RO
1	41	13.10.2021			1			RO
1	41	13.10.2021			1			RO
2	41	13.10.2021	13:45		1			RO
10	42	18.10.2021	09:05	09:31				HB	S
9	42	18.10.2021	09:36	10:05				HB	S
11	42	18.10.2021	10:08	10:34				HB	S
12	42	18.10.2021	11:01	11:33				HB	S
14	42	18.10.2021	11:45	12:13				HB	S
13	42	18.10.2021	12:40	13:04				HB	S
43	42	18.10.2021	09:28	09:51				RO	TROY
44	42	18.10.2021	09:55	10:20				RO	TROY
40	42	18.10.2021	10:31	11:05				RO	TROY
39	42	18.10.2021	11:20	11:51				RO	TROY
38	42	18.10.2021	12:36	13:07				RO	TROY
32	42	18.10.2021						RO	TROY
23	42	18.10.2021	13:50	14:21				RO	TROY
22	42	18.10.2021	14:28	14:56				RO	TROY
21	42	19.10.2021	08:50	09:19				RO	TROY
20	42	19.10.2021	09:37	09:58				RO	TROY
19	42	19.10.2021	10:14	10:34				RO	TROY
15	42	19.10.2021	09:04	09:12				HB	S
17	42	19.10.2021	09:24	09:31				HB	S
16	42	19.10.2021	09:36	09:43				HB	S
18	42	19.10.2021	10:13	10:33				HB	S
11	42	20.10.2021	08:45	08:50	1			RO
18	42	20.10.2021	09:10	09:15	1			RO
32	42	20.10.2021	10:00	10:05	1			RO
40	42	20.10.2021	10:30	10:35	1			RO
9	43	25.10.2021	10:13	10:23				HB	S
10	43	25.10.2021	10:28	10:40				HB	S
1	43	25.10.2021	09:35	09:52				RO	TINO
2	43	25.10.2021	10:01	10:27				RO	TINO
3	43	25.10.2021	10:32	10:55				RO	TINO
4	43	25.10.2021	11:09	11:35				RO	TINO
38	43	26.10.2021	09:18	09:46				HB	S
37	43	26.10.2021	09:51	10:16				HB	S
36	43	26.10.2021	10:24	10:47				HB	S							3	rødvingetrost
35	43	26.10.2021	11:02	11:24				HB	S
34	43	26.10.2021	11:41	12:02				HB	S
33	43	26.10.2021	12:10	12:27				HB	S
6	43	26.10.2021	09:08	09:41				RO	TINO
7	43	26.10.2021	09:51	10:13				RO	TINO
8	43	26.10.2021	10:19	10:48				RO	TINO
5	43	26.10.2021	11:05	11:30				RO	TINO
11	43	26.10.2021	11:54	12:17				RO	TINO
13	43	26.10.2021	12:20	12:40				RO	TINO
2	43	27.10.2021	09:00	09:10	1			RO
4	43	27.10.2021	09:30	09:40	1			RO
6	43	27.10.2021	09:45	09:50	1			RO
8	43	27.10.2021	10:10	10:15	1			RO
36	43	27.10.2021	10:35	10:45	1			RO
