# Supplementary material for: Estimating mortality of small passerine birds colliding with wind turbines
Source: Sci Rep. 2023 Dec 4;13:21365. doi: 10.1038/s41598-023-46909-z (PMC10695956; doi:10.1038/s41598-023-46909-z)
Supplement: Supplementary file 2 — Supplementary Information 2. [file 41598_2023_46909_MOESM2_ESM.csv]

Turbine	Week	Date	Species	NINA_DUMMY_ID	No_individuals	Age	Sex	Finid	Collision_victim	x-coordinate	y-coordinate	Distance_to_turbine	Direction_fr_turbine	Laying_time(weeks)	Identification	Pickup	Entire_bird	Notes
14	12	24.03.2021	Svarttrost		1			3	3	61.675875	5.151519	40	NØ	3	SM/AB	ok	1
8	13	28.03.2021	NINA_DUMMY	1				1	0	61.686717	5.170317	70	Ø					Måltrost
23	13	31.03.2021	Svartbak		1	2K		3,2	1	61.66835	5.113	90	NØ	Fersk	SM/AB	ok	1	Stjert og føtter funnet 92 meter fra på 61.668517,5.11285
23	13	31.03.2021	Svartbak		1	2K		3	1	61.668267	5.112233	51	NØ	Fersk	SM/AB	ok	1
8	15	12.04.2021	Bokfink		1		M	3	2	61.687017	5.170117	56	Ø			ok	1	Hann
10	15	12.04.2021	NINA_DUMMY	3	1					61.689283	5.138817	10	SV					Måltrost
31	16	19.04.2021	NINA_DUMMY	5	1							58	SV					Måltrost
41	16	20.04.2021	Svarttrost		1			2		61.6883	5.0334	48	Ø			26.04.2021		Vinge av svarttrost
4	17	26.04.2021	NINA_DUMMY	2	1							75						Gråtrost
46	18	04.05.2021	NINA_DUMMY	14	1					61.67396	5.02888	76	SV					Halv svarttrost
40	18	04.05.2021	NINA_DUMMY	11	1					61.68567	5.04077	82	SØ					Svarttrost
41	19	10.05.2021	Stær		1			1	2	61.688467	5.0325	50	N		SM/AN	usikker		Liggi over vinteren? Mistenkt å være 1k på høsten.
16	19	10.05.2021	Enkeltbekkasin		1			3	2	61.67185	5.128233	67	Ø		SM/AN	usikker	1
37	19	11.05.2021	Rødstrupe		1			2	2	61.6943	5.0528	76	N		SM/AN	usikker	1
7	20	18.05.2021	Løvsanger		1			3	2	61.681367	5.16385	8	NØ		SM/AN	ok	1	JBS, henta dag3 av RO
26	20	19.05.2021	Løvsanger		1			3	2	61.6681	5.097867	26	NØ	ca 1 uke (jbs)	SM/AN	ok	1
7	20	20.05.2021	Rødstrupe		1			3	2	61.680983	5.164117	138	NØ			Nei		sannsynligvis liggi over vinteren/under snø. Ikke hentet, funnet dag 3
41	29	19.07.2021	Heipiplerke		1	2k+		3	2	61.687433	5.033133	81	SØ			ok	1
31	29	20.07.2021	Heilo		1			2	2	61.68075	5.0958	29	NØ			ok	1
41	31	02.08.2021	NINA_DUMMY	17	1					61.687733	5.032733	45	S					rødvingetrost
36	31	03.08.2021	Heilo		1			3		61.698733	5.061367	53	V			ok	1
2	31	03.08.2021	NINA_DUMMY	22	1					61.674217	5.1817	60	N					svarttrost
10	31	04.08.2021	Løvsanger		1			3		61.68995	5.1391	28	S			Usikker	1
41	32	09.08.2021	Løvsanger		1			3		61.671367	5.032467	3	NV	1		ok	1
9	32	11.08.2021	Heipiplerke		1			3		61.683933	5.1464	29	NØ			Usikker		Mye fluelarver
30	32	11.08.2021	NINA_DUMMY	19	1					61.67635	5.096583	75	S					Stær
36	32	11.08.2021	Heipiplerke		1			3		61.698417	5.061667	45	SV			Usikker	1
9	32	12.08.2021	Løvsanger		1			3		61.684117	5.147033	51	NØ			Usikker	1
9	34	23.08.2021	NINA_DUMMY	32	1													Svarttrost
25	34	25.08.2021	NINA_DUMMY	25	1					61.663483	5.11335	67	NV					Løvsanger
23	34	25.08.2021	NINA_DUMMY	20	1					61.668517	5.112533	87	NØ					Rødstrupe
40	35	30.08.2021	Heipiplerke		1			3	2	61.685233	5.04	10	Ø	1		ok	1
3	35	30.08.2021	Heipiplerke		1			3	2	61.679367	5.181467	27	NV			ok	1
3	35	30.08.2021	NINA_DUMMY	34	1					61.679183	5.182733	25	NØ					Heilo med viltkamera
4	35	30.08.2021	Heipiplerke		1			3	2	61.684267	5.18085	30	SØ			ok	x
10	35	30.08.2021	NINA_DUMMY	31	1					61.6905	5.139567	54	NØ					låvesvale
27	35	01.09.2021	Dvergflaggermus		1					61.663867	5.102983	71	NØ			ikke sjekket	1
3	36	06.09.2021	NINA_DUMMY	34	1													Heilo med viltkamera også funnet 20.09
35	37	13.09.2021	Løvsanger		1			3	2	61.692517	5.064033	49	NØ	1		borte	1	Sannsynligvis tatt av åtseleter
40	37	16.09.2021	NINA_DUMMY	41	1					61.685417	5.040633	49	NØ					Heipiplerke
41	38	20.09.2021	Kvartbekkasin		1			3	2	61.688208	5.032387	63	Ø	1		ok	1
47	38	20.09.2021	NINA_DUMMY	40	1													Svarttrost
3	38	20.09.2021	NINA_DUMMY	34	1													Heilo med viltkamera også funnet 06.09
6	38	20.09.2021	NINA_DUMMY	38	1					61.679267	5.169883	74	Ø					Rødvingetrost. Rest av dummy. Også funnet 28.09
3	39	28.09.2021	Kvartbekkasin		1			3	2	61.678718	5.182465	50	NØ	1		ok	1
11	39	28.09.2021	NINA_DUMMY	43	1													Svarttrost med viltkamera
6	39	28.09.2021	NINA_DUMMY	38	1													Rødvingetrost også funnet 20.09
35	39	28.09.2021	NINA_DUMMY	45	1													Svarttrost
20	39	28.09.2021	Spurvefugl		1			1	1	61.689067	5.10795	64	NØ			ok		Noen få fjær, heipiplerke eller en løvsanger
18	39	29.09.2021	Fuglekonge		1			3	3	61.678433	5.1188	46	SØ	1			1
11	39	29.09.2021	NINA_DUMMY	43	1					61.68095	5.1397	49	N					Svarttrost med viltkamera
14	39	29.09.2021	Rødstrupe		1			3	3	61.676067	5.15035	60	NV				1
5	40	05.10.2021	Fuglekonge		1			3	3	61.689017	5.182667	45	SØ			ok	1
15	40	05.10.2021	NINA_DUMMY	47	1					61.662867	5.1382	68	S					Svarttrost
16	41	11.10.2021	Lirype		1			3		61.67245	5.1282	100+	Ø			borte	1	Sannsynligvis tatt av åtseleter
29	41	11.10.2021	Fuglekonge		1			3		61.672683	5.091133	53	NØ	1	SM/AB	ok	1
37	41	11.10.2021	Bjørkefink		1	1k	F	3	2	61.693558	5.055328	95	Ø	1	SM/AB	ok	1
37	41	11.10.2021	Rødvingetrost		1			2	2	61.694342	5.052127	102	NV	1	SM/AB	ok	1
37	41	11.10.2021	NINA_DUMMY	44	1										SM/AB			Svarttrost
35	41	11.10.2021	Rødvingetrost		1			3	2	61.692793	5.062607	82	NV	1	SM/AB	ok	1
34	41	11.10.2021	Rødvingetrost		1			2	2	61.687327	5.069342	65	NV	1	SM/AB	ok	1
33	41	11.10.2021	Rødvingetrost		1			3	2	61.68657	5.078865	77	N	1	SM/AB	ok	1
30	41	11.10.2021	Rødvingetrost		1					61.676843	5.095777	57	NØ	1	SM/AB	ok	1
1	41	12.10.2021	Kvartbekkasin		1			3	2	61.671453	5.189148	42	N	1	SM/AB	ok	1
1	41	12.10.2021	Gransanger		1					61.671453	5.189148	31	N	1	SM/AB	ok	1
2	41	12.10.2021	Rødvingetrost		1			3	2	61.674325	5.183143	86	NØ	1	SM/AB	ok	1
7	41	12.10.2021	Fuglekonge		1		M	3	2	61.681762	5.162637	90	NV	1	SM/AB	ok	1
6	41	12.10.2021	Fuglekonge		1		M	3	2	61.678985	5.168445	80	NV		SM/AB	ok	1
45	41	12.10.2021	NINA_DUMMY	48	1					61.682983	5.02585	57	NV					Svarttrost
41	41	12.10.2021	Fuglekonge		1		M	3	2	61.687283	5.032333	27	NV		SM/AB	ok	1
11	42	18.10.2021	Fuglekonge		1		M	3	2	61.68094	5.139042	119	N		SM/AB	ok	1
40	42	18.10.2021	Fuglekonge		1		M	3		61.68555	5.039683	38	N		SM/AB	ok	1
32	42	18.10.2021	Bjørkefink		1	1k	M	3		61.681117	5.084833	22	NV		SM/AB	ok	1	Funnet fra bil
18	42	19.10.2021	Fuglekonge		1		?	3	2	61.678862	5.118172	39	NØ		SM/AB	ok	1
2	43	25.10.2021	Rødvingetrost		1			3		61.674117	5.181783	44	NV		SM/AB	ok	1
4	43	25.10.2021	Rødvingetrost		1			3		61.66825	5.181167	57	NØ		SM/AB	ok	1
36	43	26.10.2021	Rødvingetrost		1			3		61.699198	5.062608	59	NØ		SM/AB	ok	1
35	43	26.10.2021	NINA_DUMMY	49	1													Svarttrost.
6	43	26.10.2021	Rødvingetrost		1			2		61.677732	5.169283	102	SV		SM/AB	ok	1
8	43	26.10.2021	Enkeltbekkasin		1			3		61.687417	5.169317	48	N		SM/AB	ok	1
32	43	28.10.2021	Rødvingetrost		1										SM/AB	ikke sjekket	1	Funnet av Vestas
35	44	02.11.2021	Rødvingetrost		1			3	3			40	N		SM/AB	ikke sjekket	1	Funnet av SM/AB på oppstillingsplass
