# Supplementary material for: Estimating mortality of small passerine birds colliding with wind turbines
Source: Sci Rep. 2023 Dec 4;13:21365. doi: 10.1038/s41598-023-46909-z (PMC10695956; doi:10.1038/s41598-023-46909-z)
Supplement: Supplementary file 3 — Supplementary Information 3. [file 41598_2023_46909_MOESM3_ESM.csv]

ID	Species	Turbine	Date	Time	Method	Weather	Notes	Placement coordinates	Turbine_found	Date_found	Extra_search_at_termination	Extra_search_notes
1	måltrost	T8	28.03.2021	09:24	Lagt ut ved å gå	vind og snø	Spor i snøen viser at den sannsynligvis er funnet av hund 13:15		T8	28.03.2021	-
2	gråtrost	T4	28.03.2021	09:33	Kastet ut	vind og snø	Fortsatt der 13:15		T4	26.04.2021	-
3	måltrost	T10	12.04.2021	12:27	drone			61.689293, 5.138775	T10	12.04.2021	-
4	rødstrupe	T13	12.04.2021	12:48	drone			61.671646, 5.141023			?	ikke søkt. falt av dronen. ingen posisjon
5	måltrost	T31	12.04.2021	13:08	drone			61.680313, 5.094764	T31	19.04.2021	-
6	måltrost	T35	12.04.2021	13:23	drone			61.691481, 5.063105	T35	12.04.2021	-
7	svarttrost	T39	12.04.2021	13:36	drone		halv svarttrost, tidligere funnet som fallvilt	61.692240, 5.046663	T39	12.04.2021	-
8	måltrost	T34	28.04.2021	09:37	drone			61.686990, 5.071232			?	ikke søkt
9	bokfink	T34	28.04.2021	09:42	drone			61.687458, 5.070030			?	ikke søkt
10	gråtrost	T33	28.04.2021	09:47	drone			61.686014, 5.076270			0	punkt funnet. ingen fugl eller tau
11	svarttrost	T40	28.04.2021	10:02	drone			61.685689, 5.040723	T40	04.05.2021	-
12	måltrost	T44	28.04.2021	10:10	drone			61.677287, 5.036463			?	sted ikke funnet
13	måltrost	T44	28.04.2021	10:14	drone			61.678593, 5.034621			?	sted ikke funnet
14	svarttrost	T46	28.04.2021	10:25	drone		halv svarttrost, tidligere funnet som fallvilt	61.674131, 5.028867	T46	04.05.2021	-
15	låvesvale	T41	31.07.2021	21:01	drone			61.687511, 5.032422			?	ikke søkt
16	rødstrupe	T41	31.07.2021	21:03	drone			61.687919, 5.031552			?	ikke søkt, falt ned i ur
17	rødvingetrost	T41	31.07.2021	21:05	drone			61.687752, 5.032751	T41	02.08.2021	-	søkt feil
18	låvesvale	T36	31.07.2021	21:19	drone			61.698055, 5.063108			0	lett tidligere, ikke funnet
19	stær	T30	31.07.2021	21:41	drone			61.676367, 5.096644	T30	11.08.2021	-
20	rødstrupe	T23	31.07.2021	21:48	drone			61.668509, 5.112520	T23	25.08.2021	-
21	heipiplerke	T5	01.08.2021	14:11	drone			61.688917, 5.181252			0	punkt funnet. ingen fugl eller tau. søkt tidligere også uten funn
22	svarttrost	T2	01.08.2021	14:19	drone			61.674215, 5.181700	T2	03.08.2021	-
23	rødstrupe	T14	01.08.2021	14:34	drone			61.676240, 5.149831			1	funnet
24	løvsanger	T14	01.08.2021	14:36	drone			61.675081, 5.150905			1	lå under vann 2 meter nedstrøms fra nøyaktig posisjon
25	løvsanger	T25	01.08.2021	14:50	drone			61.663459, 5.113355	T25	25.08.2021	-
26	dompap	T36	17.08.2021	13:50	viltkamera		hann	61.697994, 5.063085			-
27	dompap	T35	17.08.2021	14:03	drone		hunn	61.692861, 5.063167			1	funnet
28	løvsanger	T34	17.08.2021	14:10	drone			61.686500, 5.068389			0	punkt funnet. ingen fugl eller tau
29	bokfink	T31	17.08.2021	14:19	drone			61.680889, 5.094417			0	punkt funnet. ingen fugl eller tau
30	rødstrupe	T26	17.08.2021	14:28	drone			61.667667, 5.097083			1	funnet under steiner i røysa. men tau eller bein ikke funnet
31	låvesvale	T10	17.08.2021	15:20	drone			61.690528, 5.139556	T10	30.08.2021	-
32	svarttrost	T9	17.08.2021	15:26	drone			61.684000, 5.146972	T9	23.08.2021	-
33	løvsanger	T1	29.08.2021	17:08	drone			61.671376, 5.189612			0	punkt funnet. ingen fugl eller tau
34	heilo	T3	29.08.2021	17:20	viltkamera		Viltkamera sjekket 15.09. Heilo fortsatt ppl. Fjernet 28.9		T3	30.08.2021	-
35	heipiplerke	T11	29.08.2021	17:40	drone			61.680556, 5.138772			1	funnet
36	løvsanger	T20	29.08.2021	17:51	drone			61.687749, 5.107413			0	punkt ikke funnet nøyaktig. innenfor et par meter. ingen spor
37	heipiplerke	T20	29.08.2021	17:54	drone			61.688832, 5.107085			1	funnet
38	rødvingetrost	T6	15.09.2021	13:20	drone		ble ikke hentet 20.9, også funnet 28.9	61.678296, 5.170237	T6	20.09.2021	-
39	heipiplerke	T16	15.09.2021	13:39	drone			61.671080, 5.127846			1	funnet
40	svarttrost	T47	15.09.2021	14:03	drone			61.670498, 5.033893	T47	20.09.2021	-
41	heipiplerke	T40	15.09.2021	14:50	drone		gammel heipip med mye fluelarver	61.685418, 5.040588	T40	16.09.2021	-
42	heipiplerke	T38	15.09.2021	15:20	drone			61.701841, 5.053073			1	funnet
43	svarttrost	T11	28.09.2021		viltkamera			61.680955, 5.139625	T11	29.09.2021	-
44	svarttrost	T37	27.09.2021	13:47	drone			61.694220, 5.053959	T37	11.10.2021	-
45	svarttrost	T35	27.09.2021	12:54	drone		halv	61.692225, 5.064027	T35	28.09.2021	-
46	stær	T27	27.09.2021	14:04	drone			61.663667, 5.102454			0	punkt funnet. ingen fugl eller tau
47	svarttrost	T15	27.09.2021	14:28	drone			61.662884, 5.138168	T15	05.10.2021	-
48	svarttrost	T45	12.10.2021	11:26	drone		halv	61.682979, 5.025803	T45	12.10.2021	-
49	svarttrost	T35	12.10.2021	12:21	drone			61.691716, 5.063372	T35	26.10.2021	-
50	løvsanger	T22	12.10.2021	12:37	drone			61.672564, 5.106603			1	funnet
51	rødvingetrost	T18	12.10.2021	12:59	drone			61.678157, 5.118081			1	funnet
52	rødstrupe	T12	12.10.2021	13:06	drone			61.673109, 5.135122			1	funnet
