# Supplementary material for: Estimating mortality of small passerine birds colliding with wind turbines
Source: Sci Rep. 2023 Dec 4;13:21365. doi: 10.1038/s41598-023-46909-z (PMC10695956; doi:10.1038/s41598-023-46909-z)
Supplement: Supplementary file 4 — Supplementary Information 4. [file 41598_2023_46909_MOESM4_ESM.csv]

ID	Species	Turbine	Date	Time	Method	Weather	Notes	Placement coordinates	Turbine_found	Date_found	Extra_search_at_termination	Extra_search_notes
1	Song Thrush (Turdus philomelos)	T8	28.03.2021	09:24	Walking	wind and snow	Dog tracks in the snow at 13:15 (28.03.2021). Most likely found by dog before		T8	28.03.2021	-
2	Fieldfare (Turdus pilaris)	T4	28.03.2021	09:33	Throwing	wind and snow	Still present at 13:15 on 28.03.2021		T4	26.04.2021	-
3	Song Thrush (Turdus philomelos)	T10	12.04.2021	12:27	Drone			61.689293, 5.138775	T10	12.04.2021	-
4	European Robin (Erithacus rubecula)	T13	12.04.2021	12:48	Drone			61.671646, 5.141023			?	No exact position. It fell of the drone when beeing deployed. Not searched for.
5	Song Thrush (Turdus philomelos)	T31	12.04.2021	13:08	Drone			61.680313, 5.094764	T31	19.04.2021	-
6	Song Thrush (Turdus philomelos)	T35	12.04.2021	13:23	Drone			61.691481, 5.063105	T35	12.04.2021	-
7	Common Blackbird (Turdus merula)	T39	12.04.2021	13:36	Drone		Half bird. A bird killed by wind turbine.	61.692240, 5.046663	T39	12.04.2021	-
8	Song Thrush (Turdus philomelos)	T34	28.04.2021	09:37	Drone			61.686990, 5.071232			?	Not searched for.
9	Common Chaffinch (Fringilla coelebs)	T34	28.04.2021	09:42	Drone			61.687458, 5.070030			?	Not searched for.
10	Fieldfare (Turdus pilaris)	T33	28.04.2021	09:47	Drone			61.686014, 5.076270			0	Position found, but no bird or rope present.
11	Common Blackbird (Turdus merula)	T40	28.04.2021	10:02	Drone			61.685689, 5.040723	T40	04.05.2021	-
12	Song Thrush (Turdus philomelos)	T44	28.04.2021	10:10	Drone			61.677287, 5.036463			?	Position not found
13	Song Thrush (Turdus philomelos)	T44	28.04.2021	10:14	Drone			61.678593, 5.034621			?	Position not found
14	Common Blackbird (Turdus merula)	T46	28.04.2021	10:25	Drone		Half bird. A bird killed by wind turbine.	61.674131, 5.028867	T46	04.05.2021	-
15	Barn Swallow (Hirundo rustica)	T41	31.07.2021	21:01	Drone			61.687511, 5.032422			?	Not searched for.
16	European Robin (Erithacus rubecula)	T41	31.07.2021	21:03	Drone			61.687919, 5.031552			?	Not searched for. Have probably fallen between stones.
17	Redwing (Turdus iliacus)	T41	31.07.2021	21:05	Drone			61.687752, 5.032751	T41	02.08.2021	-	s�kt feil
18	Barn Swallow (Hirundo rustica)	T36	31.07.2021	21:19	Drone			61.698055, 5.063108			0	Position or bird not found
19	Common Starling (Sturnus vulgaris)	T30	31.07.2021	21:41	Drone			61.676367, 5.096644	T30	11.08.2021	-
20	European Robin (Erithacus rubecula)	T23	31.07.2021	21:48	Drone			61.668509, 5.112520	T23	25.08.2021	-
21	Meadow pipit (Anthus pratensis)	T5	01.08.2021	14:11	Drone			61.688917, 5.181252			0	Position found, but no bird or rope present.
22	Common Blackbird (Turdus merula)	T2	01.08.2021	14:19	Drone			61.674215, 5.181700	T2	03.08.2021	-
23	European Robin (Erithacus rubecula)	T14	01.08.2021	14:34	Drone			61.676240, 5.149831			1	Bird found
24	Willow Warbler (Phylloscopus trochilus)	T14	01.08.2021	14:36	Drone			61.675081, 5.150905			1	Found under water 2 meter from the excat position
25	Willow Warbler (Phylloscopus trochilus)	T25	01.08.2021	14:50	Drone			61.663459, 5.113355	T25	25.08.2021	-
26	Eurasian Bullfinch (Pyrrhula pyrrhula)	T36	17.08.2021	13:50	Wildlife camera		Male	61.697994, 5.063085			-
27	Eurasian Bullfinch (Pyrrhula pyrrhula)	T35	17.08.2021	14:03	Drone		Female	61.692861, 5.063167			1	Bird found
28	Willow Warbler (Phylloscopus trochilus)	T34	17.08.2021	14:10	Drone			61.686500, 5.068389			0	Position found, but no bird or rope present.
29	Common Chaffinch (Fringilla coelebs)	T31	17.08.2021	14:19	Drone			61.680889, 5.094417			0	Position found, but no bird or rope present.
30	European Robin (Erithacus rubecula)	T26	17.08.2021	14:28	Drone			61.667667, 5.097083			1	Feathers found between stones. Rope or bones not found.
31	Barn Swallow (Hirundo rustica)	T10	17.08.2021	15:20	Drone			61.690528, 5.139556	T10	30.08.2021	-
32	Common Blackbird (Turdus merula)	T9	17.08.2021	15:26	Drone			61.684000, 5.146972	T9	23.08.2021	-
33	Willow Warbler (Phylloscopus trochilus)	T1	29.08.2021	17:08	Drone			61.671376, 5.189612			0	Position found, but no bird or rope present.
34	Golden Plover (Pluvialis apricaria)	T3	29.08.2021	17:20	Wildlife camera		Still preset 15.09.2021. Removed 28.09.2021		T3	30.08.2021	-
35	Meadow pipit (Anthus pratensis)	T11	29.08.2021	17:40	Drone			61.680556, 5.138772			1	Bird found
36	Willow Warbler (Phylloscopus trochilus)	T20	29.08.2021	17:51	Drone			61.687749, 5.107413			0	Position found, but no bird or rope present.
37	Meadow pipit (Anthus pratensis)	T20	29.08.2021	17:54	Drone			61.688832, 5.107085			1	Bird found
38	Redwing (Turdus iliacus)	T6	15.09.2021	13:20	Drone		Found 20.09.2021 and left at the same position. Also found 28.09.2021	61.678296, 5.170237	T6	20.09.2021	-
39	Meadow pipit (Anthus pratensis)	T16	15.09.2021	13:39	Drone			61.671080, 5.127846			1	Bird found
40	Common Blackbird (Turdus merula)	T47	15.09.2021	14:03	Drone			61.670498, 5.033893	T47	20.09.2021	-
41	Meadow pipit (Anthus pratensis)	T40	15.09.2021	14:50	Drone		Old carcass with a lot of maggots	61.685418, 5.040588	T40	16.09.2021	-
42	Meadow pipit (Anthus pratensis)	T38	15.09.2021	15:20	Drone			61.701841, 5.053073			1	Bird found
43	Common Blackbird (Turdus merula)	T11	28.09.2021		Wildlife camera			61.680955, 5.139625	T11	29.09.2021	-
44	Common Blackbird (Turdus merula)	T37	27.09.2021	13:47	Drone			61.694220, 5.053959	T37	11.10.2021	-
45	Common Blackbird (Turdus merula)	T35	27.09.2021	12:54	Drone		Half bird	61.692225, 5.064027	T35	28.09.2021	-
46	Common Starling (Sturnus vulgaris)	T27	27.09.2021	14:04	Drone			61.663667, 5.102454			0	Position found, but no bird or rope present.
47	Common Blackbird (Turdus merula)	T15	27.09.2021	14:28	Drone			61.662884, 5.138168	T15	05.10.2021	-
48	Common Blackbird (Turdus merula)	T45	12.10.2021	11:26	Drone		Half bird	61.682979, 5.025803	T45	12.10.2021	-
49	Common Blackbird (Turdus merula)	T35	12.10.2021	12:21	Drone			61.691716, 5.063372	T35	26.10.2021	-
50	Willow Warbler (Phylloscopus trochilus)	T22	12.10.2021	12:37	Drone			61.672564, 5.106603			1	Bird found
51	Redwing (Turdus iliacus)	T18	12.10.2021	12:59	Drone			61.678157, 5.118081			1	Bird found
52	European Robin (Erithacus rubecula)	T12	12.10.2021	13:06	Drone			61.673109, 5.135122			1	Bird found
